# Supplementary material for: Comparison of the Hydride-Donating Ability and Activity of Five- and Six-Membered Benzoheterocyclic Compounds in Acetonitrile
Source: Molecules. 2022 Oct 25;27(21):7252. doi: 10.3390/molecules27217252 (PMC9658978; doi:10.3390/molecules27217252)
Supplement: Supplementary file 1 [file molecules-27-07252-s001.zip]

Archive with 1 entries (1 files):
- molecules-1979906-supplementary.pdf
